# Supplementary material for: Effects of eye closure on the spiking activity of human lateral geniculate neurons
Source: Nat Commun. 2025 Nov 24;16:10402. doi: 10.1038/s41467-025-65383-x (PMC12645034; doi:10.1038/s41467-025-65383-x)
Supplement: Supplementary file 6 — Source Data [file 41467_2025_65383_MOESM6_ESM.xlsx]

## Sheet: Fig1E
Depth	Power Ratio C1	Power Ratio P1
-7	1.6397	12.1913
-6	2.6437	5.7545
-5	1.4814	0.8708
-4	7.2887	11.6234
-2	4.8137	35.1729
-1.5	7.6757	27.2756
-1	15.2256	111.887
-0.5	96.8172	285.391
0	38.4811	151.627
0.5	20.293	61.5168
1	258.621	280.873
1.5	58.7652	131.784
2	136.059	209.401
2.5	257.882	418.545
3.5	70.3881	209.859
4.5	3.9293	5.2669

## Sheet: Fig.2
	Unit #13		Unit #8
Spatial Freq	Mean	S.E.	Mean	S.E.
0.5	11.2158	1.111	5.2142	0.7017
1.1447	9.007	0.9246	9.0897	0.9305
2.6207	1.5598	0.9975	5.9479	0.8086
6	-0.1573	0.6027	1.0606	0.8001
Temporal Freq
2	2.9247	0.9857	4.2949	0.8548
4	4.8206	1.0823	6.3879	0.8519
8	7.7914	1.3136	5.3016	0.8787

## Sheet: Fig.3
	Unit #11
Color	Black	White	Green	Red	Yellow	Blue
TrialNo
1	14	-16	6	34	12	12
2	-24	-6	10	14	12	-8
3	-2	14	-20	38	14	14
4	18	-4	0	26	30	8
5	14	0	-22	52	-8	14
6	0	18	0	22	22	28
	Unit #10
Color	Black	White	Green	Red	Yellow	Blue
TrialNo
1	14	0	36	-8	14	10
2	0	4	30	-24	2	20
3	24	34	24	8	6	18
4	40	30	32	-20	6	0
5	18	-4	6	-22	-22	-18
6	12	18	28	-10	6	36
	Unit #6a
Color	White	Black	Red	Green	Blue	Yellow
TrialNo
1	-28	20	64	84	30	-10
2	-10	82	-20	-30	32	0
3	-42	52	110	48	8	52
4	-28	32	80	32	-4	-20
5	-14	26	24	32	50	2
6	-6	40	30	42	-12	8

## Sheet: Fig.4c
	OCix		BINOix
Unit #	Mean	S.E.	Mean	S.E.
1	0.6303	0.0953	0.0144	0.1332
3	0.6182	0.107	-0.0253	0.1544
4	0.3606	0.1124	-0.1217	0.1186
6a	-0.325	0.1356	0.312	0.1232
9a	-0.207	0.1419	0.1619	0.1391
10	0.5545	0.1204	0.145	0.1463
11	0.3799	0.1223	-0.229	0.114
12	-0.7259	0.0757	-0.3387	0.1261
13	-0.5055	0.1126	0.2689	0.143
